# Supplementary material for: The EHMT2-MBLAC2 axis suppresses ribosomal DNA transcription in response to nucleolar DNA damage
Source: Cell Death Dis. 2026 Mar 18;17(1):320. doi: 10.1038/s41419-026-08616-1 (PMC13039405; doi:10.1038/s41419-026-08616-1)
Supplement: Supplementary file 3 — Supplementary Table 7 [file 41419_2026_8616_MOESM3_ESM.xlsx]

## Sheet: KOvsNC
Protein accession	Protein description	Gene name	KO/NC Ratio	KO/NC P value	Regulated Type	Coverage [%]	Peptides	Razor + unique peptides	Unique peptides	Intensity NC_1	Intensity NC_2	Intensity NC_3	Intensity KO_1	Intensity KO_2	Intensity KO_3	NC_1	NC_2	NC_3	KO_1	KO_2	KO_3	Subcellular localization	KEGG KO No.	KEGG Gene	KEGG pathway	Biological Process	Cellular Component	Molecular Function	Pfam ID	Domain description	KOG category	KOG NO.	KOG description	WikiPathways	externalDetailsURL	Is_TF	Reactome pathway	Reactome link	HallMark	msigdbURL
Q8TCC3	Large ribosomal subunit protein uL30m OS=Homo sapiens OX=9606 GN=MRPL30 PE=1 SV=1	MRPL30	2.76241	1.23785e-05	Up	13.04	2	2	2	1297.64	1403.24	1386.87	3832.15	3913.36	3546.55	0.506238	0.547435	0.541048	1.49501	1.52669	1.38359	cytoplasm	K02907	RP-L30; large subunit ribosomal protein L30	hsa03010 Ribosome	GO:0006412 translation; GO:0006414 translational elongation; GO:0006415 translational termination; GO:0006518 peptide metabolic process; GO:0006807 nitrogen compound metabolic process; GO:0008152 metabolic process; GO:0009058 biosynthetic process; GO:0009059 macromolecule biosynthetic process; GO:0009987 cellular process; GO:0010467 gene expression; GO:0016043 cellular component organization; GO:…	GO:0000313 organellar ribosome; GO:0000315 organellar large ribosomal subunit; GO:0005622 intracellular anatomical structure; GO:0005737 cytoplasm; GO:0005739 mitochondrion; GO:0005740 mitochondrial envelope; GO:0005743 mitochondrial inner membrane; GO:0005759 mitochondrial matrix; GO:0005761 mitochondrial ribosome; GO:0005762 mitochondrial large ribosomal subunit; GO:0005840 ribosome; GO:0015934…		PF00327	PF00327 Ribosomal protein L30p/L7e	J	KOG4799	Mitochondrial ribosomal protein L30				R-HSA-392499 Metabolism of proteins;R-HSA-5368286 Mitochondrial translation initiation;R-HSA-5368287 Mitochondrial translation;R-HSA-5389840 Mitochondrial translation elongation;R-HSA-5419276 Mitochondrial translation termination;R-HSA-72766 Translation	https://reactome.org/PathwayBrowser/#/R-HSA-392499;https://reactome.org/PathwayBrowser/#/R-HSA-5368286;https://reactome.org/PathwayBrowser/#/R-HSA-5368287;https://reactome.org/PathwayBrowser/#/R-HSA-5389840;https://reactome.org/PathwayBrowser/#/R-HSA-5419276;https://reactome.org/PathwayBrowser/#/R-HSA-72766
Q9UBM1	Phosphatidylethanolamine N-methyltransferase OS=Homo sapiens OX=9606 GN=PEMT PE=1 SV=4	PEMT	2.7225	0.0158694	Up	6.53	1	1	1	587.626	378.499	555.19	888.577	1622.42	1630.79	0.622584	0.401016	0.588218	0.941438	1.71894	1.72781	plasma membrane	K00551	PEMT; phosphatidylethanolamine/phosphatidyl-N-methylethanolamine N-methyltransferase [EC:2.1.1.17 2.1.1.71]	hsa00564 Glycerophospholipid metabolism; hsa01100 Metabolic pathways	GO:0001101 response to acid chemical; GO:0006082 organic acid metabolic process; GO:0006139 nucleobase-containing compound metabolic process; GO:0006520 amino acid metabolic process; GO:0006575 cellular modified amino acid metabolic process; GO:0006629 lipid metabolic process; GO:0006643 membrane lipid metabolic process; GO:0006644 phospholipid metabolic process; GO:0006650 glycerophospholipid me…	GO:0005622 intracellular anatomical structure; GO:0005737 cytoplasm; GO:0005739 mitochondrion; GO:0005740 mitochondrial envelope; GO:0005783 endoplasmic reticulum; GO:0005789 endoplasmic reticulum membrane; GO:0005886 plasma membrane; GO:0005903 brush border; GO:0012505 endomembrane system; GO:0016020 membrane; GO:0031253 cell projection membrane; GO:0031526 brush border membrane; GO:0031967 orga…	GO:0003824 catalytic activity; GO:0004608 phosphatidylethanolamine N-methyltransferase activity; GO:0005488 binding; GO:0005543 phospholipid binding; GO:0008168 methyltransferase activity; GO:0008170 N-methyltransferase activity; GO:0008289 lipid binding; GO:0008429 phosphatidylethanolamine binding; GO:0008757 S-adenosylmethionine-dependent methyltransferase activity; GO:0016740 transferase activ…			I	KOG4142	Phospholipid methyltransferase	WP2525 Trans sulfuration one carbon metabolism and related pathways;WP2533 Glycerophospholipid biosynthetic pathway;WP3933 Kennedy pathway from sphingolipids;WP3940 One carbon metabolism and related pathways;WP4288 MTHFR deficiency;WP4673 Male infertility;WP4722 Glycerolipids and glycerophospholipids;WP528 Acetylcholine synthesis;WP5381 Smith Magenis and Potocki Lupski syndrome copy number variat…	https://www.wikipathways.org/instance/WP2525;https://www.wikipathways.org/instance/WP2533;https://www.wikipathways.org/instance/WP3933;https://www.wikipathways.org/instance/WP3940;https://www.wikipathways.org/instance/WP4288;https://www.wikipathways.org/instance/WP4673;https://www.wikipathways.org/instance/WP4722;https://www.wikipathways.org/instance/WP528;https://www.wikipathways.org/instance/WP…		R-HSA-1430728 Metabolism;R-HSA-1483191 Synthesis of PC;R-HSA-1483206 Glycerophospholipid biosynthesis;R-HSA-1483257 Phospholipid metabolism;R-HSA-556833 Metabolism of lipids	https://reactome.org/PathwayBrowser/#/R-HSA-1430728;https://reactome.org/PathwayBrowser/#/R-HSA-1483191;https://reactome.org/PathwayBrowser/#/R-HSA-1483206;https://reactome.org/PathwayBrowser/#/R-HSA-1483257;https://reactome.org/PathwayBrowser/#/R-HSA-556833	ADIPOGENESIS;XENOBIOTIC METABOLISM	https://www.gsea-msigdb.org/gsea/msigdb/human/geneset/HALLMARK_ADIPOGENESIS;https://www.gsea-msigdb.org/gsea/msigdb/human/geneset/HALLMARK_XENOBIOTIC_METABOLISM
P28827	Receptor-type tyrosine-protein phosphatase mu OS=Homo sapiens OX=9606 GN=PTPRM PE=1 SV=2	PTPRM	2.17754	0.00594296	Up	0.96	1	1	1	515.636	727.997	855.378	1485.88	1531.64	1553.16	0.463862	0.6549	0.769491	1.33669	1.37785	1.39721	plasma membrane	K05693	PTPRM; receptor-type tyrosine-protein phosphatase mu [EC:3.1.3.48]	hsa04520 Adherens junction; hsa04514 Cell adhesion molecules	GO:0000302 response to reactive oxygen species; GO:0000902 cell morphogenesis; GO:0001654 eye development; GO:0001936 regulation of endothelial cell proliferation; GO:0001937 negative regulation of endothelial cell proliferation; GO:0003008 system process; GO:0003013 circulatory system process; GO:0003018 vascular process in circulatory system; GO:0003407 neural retina development; GO:0006355 reg…	GO:0005622 intracellular anatomical structure; GO:0005737 cytoplasm; GO:0005886 plasma membrane; GO:0005911 cell-cell junction; GO:0005912 adherens junction; GO:0009986 cell surface; GO:0016020 membrane; GO:0030027 lamellipodium; GO:0030054 cell junction; GO:0031252 cell leading edge; GO:0031256 leading edge membrane; GO:0042995 cell projection; GO:0043226 organelle; GO:0043227 membrane-bounded o…	GO:0003824 catalytic activity; GO:0004721 phosphoprotein phosphatase activity; GO:0004725 protein tyrosine phosphatase activity; GO:0004888 transmembrane signaling receptor activity; GO:0005001 transmembrane receptor protein tyrosine phosphatase activity; GO:0005488 binding; GO:0005515 protein binding; GO:0008013 beta-catenin binding; GO:0016787 hydrolase activity; GO:0016788 hydrolase activity, …	PF00629; PF00047; PF00041; PF00102	PF00629 MAM domain, meprin/A5/mu; PF00047 Immunoglobulin domain; PF00041 Fibronectin type III domain; PF00102 Protein-tyrosine phosphatase	T	KOG4228	Protein tyrosine phosphatase						UV RESPONSE DN	https://www.gsea-msigdb.org/gsea/msigdb/human/geneset/HALLMARK_UV_RESPONSE_DN
P29374	AT-rich interactive domain-containing protein 4A OS=Homo sapiens OX=9606 GN=ARID4A PE=1 SV=3	ARID4A	1.96693	0.00331665	Up	2.63	3	2	2	901.347	1002.98		1746.61	2071.24	1800.67	0.599073	0.666623		1.16087	1.37663	1.1968	nucleus	K19194			GO:0006139 nucleobase-containing compound metabolic process; GO:0006325 chromatin organization; GO:0006351 DNA-templated transcription; GO:0006355 regulation of DNA-templated transcription; GO:0006357 regulation of transcription by RNA polymerase II; GO:0006366 transcription by RNA polymerase II; GO:0006476 protein deacetylation; GO:0006725 cellular aromatic compound metabolic process; GO:0006807…	GO:0000118 histone deacetylase complex; GO:0000228 nuclear chromosome; GO:0000785 chromatin; GO:0005622 intracellular anatomical structure; GO:0005634 nucleus; GO:0005654 nucleoplasm; GO:0005694 chromosome; GO:0005737 cytoplasm; GO:0005829 cytosol; GO:0005886 plasma membrane; GO:0016020 membrane; GO:0017053 transcription repressor complex; GO:0031974 membrane-enclosed lumen; GO:0031981 nuclear lu…	GO:0000981 DNA-binding transcription factor activity, RNA polymerase II-specific; GO:0001067 transcription regulatory region nucleic acid binding; GO:0003676 nucleic acid binding; GO:0003677 DNA binding; GO:0003700 DNA-binding transcription factor activity; GO:0003824 catalytic activity; GO:0004407 histone deacetylase activity; GO:0005488 binding; GO:0016787 hydrolase activity; GO:0016810 hydrola…	PF08169; PF01388	PF08169 RBB1NT (NUC162) domain; PF01388 ARID/BRIGHT DNA binding domain	BK	KOG3001	Dosage compensation regulatory complex/histone acetyltransferase complex, subunit MSL-3/MRG15/EAF3, and related CHROMO domain-containing proteins				R-HSA-1643685 Disease;R-HSA-3214815 HDACs deacetylate histones;R-HSA-3247509 Chromatin modifying enzymes;R-HSA-4839726 Chromatin organization;R-HSA-5663205 Infectious disease;R-HSA-9679191 Potential therapeutics for SARS;R-HSA-9679506 SARS-CoV Infections;R-HSA-9824446 Viral Infection Pathways	https://reactome.org/PathwayBrowser/#/R-HSA-1643685;https://reactome.org/PathwayBrowser/#/R-HSA-3214815;https://reactome.org/PathwayBrowser/#/R-HSA-3247509;https://reactome.org/PathwayBrowser/#/R-HSA-4839726;https://reactome.org/PathwayBrowser/#/R-HSA-5663205;https://reactome.org/PathwayBrowser/#/R-HSA-9679191;https://reactome.org/PathwayBrowser/#/R-HSA-9679506;https://reactome.org/PathwayBrowser…	G2M CHECKPOINT	https://www.gsea-msigdb.org/gsea/msigdb/human/geneset/HALLMARK_G2M_CHECKPOINT
Q99958	Forkhead box protein C2 OS=Homo sapiens OX=9606 GN=FOXC2 PE=1 SV=1	FOXC2	1.90761	0.0107879	Up	4.79	2	1	1	488.111	612.198	456.971		973.842	1006.61	0.689864	0.865241	0.645853		1.37636	1.42268	nucleus	K09396			GO:0000122 negative regulation of transcription by RNA polymerase II; GO:0001501 skeletal system development; GO:0001503 ossification; GO:0001525 angiogenesis; GO:0001568 blood vessel development; GO:0001569 branching involved in blood vessel morphogenesis; GO:0001654 eye development; GO:0001655 urogenital system development; GO:0001656 metanephros development; GO:0001657 ureteric bud development…	GO:0000228 nuclear chromosome; GO:0000785 chromatin; GO:0000792 heterochromatin; GO:0005622 intracellular anatomical structure; GO:0005634 nucleus; GO:0005654 nucleoplasm; GO:0005694 chromosome; GO:0005737 cytoplasm; GO:0005829 cytosol; GO:0016604 nuclear body; GO:0031974 membrane-enclosed lumen; GO:0031981 nuclear lumen; GO:0043226 organelle; GO:0043227 membrane-bounded organelle; GO:0043228 non…	GO:0000976 transcription cis-regulatory region binding; GO:0000977 RNA polymerase II transcription regulatory region sequence-specific DNA binding; GO:0000981 DNA-binding transcription factor activity, RNA polymerase II-specific; GO:0001067 transcription regulatory region nucleic acid binding; GO:0001221 transcription coregulator binding; GO:0001223 transcription coactivator binding; GO:0001228 D…	PF00250	PF00250 Forkhead domain	K	KOG2294	Transcription factor of the Forkhead/HNF3 family	WP1591 Heart development;WP236 Adipogenesis;WP2857 Mesodermal commitment pathway;WP3927 BMP signaling in eyelid development;WP4239 Epithelial to mesenchymal transition in colorectal cancer;WP4657 22q11 2 copy number variation syndrome;WP4823 Genes controlling nephrogenesis;WP4830 GDNF RET signaling axis	https://www.wikipathways.org/instance/WP1591;https://www.wikipathways.org/instance/WP236;https://www.wikipathways.org/instance/WP2857;https://www.wikipathways.org/instance/WP3927;https://www.wikipathways.org/instance/WP4239;https://www.wikipathways.org/instance/WP4657;https://www.wikipathways.org/instance/WP4823;https://www.wikipathways.org/instance/WP4830	Transcription factor	R-HSA-1266738 Developmental Biology;R-HSA-9758941 Gastrulation;R-HSA-9761174 Formation of intermediate mesoderm;R-HSA-9830369 Kidney development;R-HSA-9830674 Formation of the ureteric bud	https://reactome.org/PathwayBrowser/#/R-HSA-1266738;https://reactome.org/PathwayBrowser/#/R-HSA-9758941;https://reactome.org/PathwayBrowser/#/R-HSA-9761174;https://reactome.org/PathwayBrowser/#/R-HSA-9830369;https://reactome.org/PathwayBrowser/#/R-HSA-9830674	EPITHELIAL MESENCHYMAL TRANSITION	https://www.gsea-msigdb.org/gsea/msigdb/human/geneset/HALLMARK_EPITHELIAL_MESENCHYMAL_TRANSITION
Q9H875	PRKR-interacting protein 1 OS=Homo sapiens OX=9606 GN=PRKRIP1 PE=1 SV=1	PRKRIP1	1.78084	0.0358592	Up	5.43	1	1	1	1638.97	1428.35	1404.25	3461.85	2581.4	1919.91	0.790835	0.689207	0.677578	1.67041	1.24558	0.926394	nucleus	K26159			GO:0001932 regulation of protein phosphorylation; GO:0001933 negative regulation of protein phosphorylation; GO:0003008 system process; GO:0003014 renal system process; GO:0006469 negative regulation of protein kinase activity; GO:0009892 negative regulation of metabolic process; GO:0010563 negative regulation of phosphorus metabolic process; GO:0010605 negative regulation of macromolecule metabo…	GO:0005622 intracellular anatomical structure; GO:0005634 nucleus; GO:0005730 nucleolus; GO:0031974 membrane-enclosed lumen; GO:0031981 nuclear lumen; GO:0043226 organelle; GO:0043227 membrane-bounded organelle; GO:0043228 non-membrane-bounded organelle; GO:0043229 intracellular organelle; GO:0043231 intracellular membrane-bounded organelle; GO:0043232 intracellular non-membrane-bounded organelle…	GO:0003676 nucleic acid binding; GO:0003723 RNA binding; GO:0003725 double-stranded RNA binding; GO:0004857 enzyme inhibitor activity; GO:0004860 protein kinase inhibitor activity; GO:0005488 binding; GO:0005515 protein binding; GO:0019207 kinase regulator activity; GO:0019210 kinase inhibitor activity; GO:0019887 protein kinase regulator activity; GO:0019899 enzyme binding; GO:0019900 kinase bin…			S	KOG4055	Uncharacterized conserved protein				R-HSA-72163 mRNA Splicing - Major Pathway;R-HSA-72172 mRNA Splicing;R-HSA-72203 Processing of Capped Intron-Containing Pre-mRNA;R-HSA-8953854 Metabolism of RNA	https://reactome.org/PathwayBrowser/#/R-HSA-72163;https://reactome.org/PathwayBrowser/#/R-HSA-72172;https://reactome.org/PathwayBrowser/#/R-HSA-72203;https://reactome.org/PathwayBrowser/#/R-HSA-8953854
O00399	Dynactin subunit 6 OS=Homo sapiens OX=9606 GN=DCTN6 PE=1 SV=1	DCTN6	1.7725	0.00945069	Up	12.11	2	2	2	6027.99	6663.39	8594.06	12717.9	13893	11117.5	0.612872	0.677474	0.873767	1.29304	1.41252	1.13033	cytoplasm	K10428	DCTN6; dynactin 6	hsa05132 Salmonella infection; hsa05016 Huntington disease; hsa04814 Motor proteins; hsa05022 Pathways of neurodegeneration - multiple diseases; hsa04962 Vasopressin-regulated water reabsorption; hsa05014 Amyotrophic lateral sclerosis	GO:0000226 microtubule cytoskeleton organization; GO:0000278 mitotic cell cycle; GO:0002376 immune system process; GO:0002478 antigen processing and presentation of exogenous peptide antigen; GO:0002495 antigen processing and presentation of peptide antigen via MHC class II; GO:0002504 antigen processing and presentation of peptide or polysaccharide antigen via MHC class II; GO:0006629 lipid meta…	GO:0005622 intracellular anatomical structure; GO:0005737 cytoplasm; GO:0005739 mitochondrion; GO:0005813 centrosome; GO:0005815 microtubule organizing center; GO:0005829 cytosol; GO:0005856 cytoskeleton; GO:0005869 dynactin complex; GO:0005875 microtubule associated complex; GO:0015629 actin cytoskeleton; GO:0015630 microtubule cytoskeleton; GO:0032991 protein-containing complex; GO:0043226 orga…	GO:0003824 catalytic activity; GO:0005488 binding; GO:0044877 protein-containing complex binding; GO:0070840 dynein complex binding;			UZ	KOG4042	Dynactin subunit p27/WS-3, involved in transport of organelles along microtubules	WP5085 Vasopressin regulated water reabsorption;WP5376 17p13 3 YWHAE copy number variation	https://www.wikipathways.org/instance/WP5085;https://www.wikipathways.org/instance/WP5376		R-HSA-1280218 Adaptive Immune System;R-HSA-168256 Immune System;R-HSA-199977 ER to Golgi Anterograde Transport;R-HSA-199991 Membrane Trafficking;R-HSA-2132295 MHC class II antigen presentation;R-HSA-2262752 Cellular responses to stress;R-HSA-3371497 HSP90 chaperone cycle for steroid hormone receptors (SHR) in the presence of ligand;R-HSA-392499 Metabolism of proteins;R-HSA-446203 Asparagine N-lin…	https://reactome.org/PathwayBrowser/#/R-HSA-1280218;https://reactome.org/PathwayBrowser/#/R-HSA-168256;https://reactome.org/PathwayBrowser/#/R-HSA-199977;https://reactome.org/PathwayBrowser/#/R-HSA-199991;https://reactome.org/PathwayBrowser/#/R-HSA-2132295;https://reactome.org/PathwayBrowser/#/R-HSA-2262752;https://reactome.org/PathwayBrowser/#/R-HSA-3371497;https://reactome.org/PathwayBrowser/#/…
Q5SWH9	Transmembrane protein 69 OS=Homo sapiens OX=9606 GN=TMEM69 PE=1 SV=1	TMEM69	1.76816	0.0291485	Up	5.26	1	1	1	1516.81	2383.23	2620.06	3833.04	3463.27	4232.24	0.50424	0.792269	0.870999	1.27424	1.15131	1.40694	plasma membrane
P0DI83	Ras-related protein Rab-34, isoform NARR OS=Homo sapiens OX=9606 GN=RAB34 PE=1 SV=1	RAB34	1.7586	0.015667	Up	6.57	1	1	1	3024.19	3440.85	3234.43	4879.57	7253.44	4924.49	0.678146	0.771578	0.725291	1.0942	1.62652	1.10427	extracellular																	ADIPOGENESIS	https://www.gsea-msigdb.org/gsea/msigdb/human/geneset/HALLMARK_ADIPOGENESIS
Q8N350	Voltage-dependent calcium channel beta subunit-associated regulatory protein OS=Homo sapiens OX=9606 GN=CBARP PE=1 SV=3	CBARP	1.73979	0.0231028	Up	2.13	1	1	1	2586.17	2298.56	2575.99	4609.88	5167.88	3202.36	0.759119	0.674696	0.75613	1.35314	1.51693	0.939989	nucleus				GO:0010959 regulation of metal ion transport; GO:0017157 regulation of exocytosis; GO:0017158 regulation of calcium ion-dependent exocytosis; GO:0022898 regulation of transmembrane transporter activity; GO:0032409 regulation of transporter activity; GO:0032410 negative regulation of transporter activity; GO:0032412 regulation of monoatomic ion transmembrane transporter activity; GO:0032413 negati…	GO:0005622 intracellular anatomical structure; GO:0005737 cytoplasm; GO:0005886 plasma membrane; GO:0012505 endomembrane system; GO:0016020 membrane; GO:0030141 secretory granule; GO:0031410 cytoplasmic vesicle; GO:0031982 vesicle; GO:0043226 organelle; GO:0043227 membrane-bounded organelle; GO:0043229 intracellular organelle; GO:0071944 cell periphery; GO:0097708 intracellular vesicle; GO:009950…	GO:0005488 binding; GO:0005515 protein binding; GO:0044325 transmembrane transporter binding;
Q17RY0	Cytoplasmic polyadenylation element-binding protein 4 OS=Homo sapiens OX=9606 GN=CPEB4 PE=1 SV=1	CPEB4	1.72978	0.0476021	Up	1.65	1	1	1	807.375	1205.66	1560.16	2178.32	1775.35	2227.16	0.496641	0.741638	0.959702	1.33995	1.09207	1.36999	nucleus	K02602	CPEB; cytoplasmic polyadenylation element-binding protein	hsa04914 Progesterone-mediated oocyte maturation; hsa04114 Oocyte meiosis	GO:0000003 reproduction; GO:0000226 microtubule cytoskeleton organization; GO:0000280 nuclear division; GO:0001101 response to acid chemical; GO:0001578 microtubule bundle formation; GO:0002931 response to ischemia; GO:0003006 developmental process involved in reproduction; GO:0003008 system process; GO:0006412 translation; GO:0006417 regulation of translation; GO:0006518 peptide metabolic proces…	GO:0005622 intracellular anatomical structure; GO:0005634 nucleus; GO:0005737 cytoplasm; GO:0005783 endoplasmic reticulum; GO:0005886 plasma membrane; GO:0012505 endomembrane system; GO:0014069 postsynaptic density; GO:0016020 membrane; GO:0030424 axon; GO:0030425 dendrite; GO:0032279 asymmetric synapse; GO:0032991 protein-containing complex; GO:0036477 somatodendritic compartment; GO:0042995 cel…	GO:0000900 mRNA regulatory element binding translation repressor activity; GO:0003676 nucleic acid binding; GO:0003723 RNA binding; GO:0003729 mRNA binding; GO:0003730 mRNA 3'-UTR binding; GO:0005488 binding; GO:0005515 protein binding; GO:0008135 translation factor activity, RNA binding; GO:0008494 translation activator activity; GO:0030371 translation repressor activity; GO:0043021 ribonucleopr…	PF16367; PF16366	PF16367 RNA recognition motif; PF16366 Cytoplasmic polyadenylation element-binding protein ZZ domain	J	KOG0129	Predicted RNA-binding protein (RRM superfamily)	WP2880 Glucocorticoid receptor pathway;WP2882 Nuclear receptors meta pathway	https://www.wikipathways.org/instance/WP2880;https://www.wikipathways.org/instance/WP2882
Q9Y248	DNA replication complex GINS protein PSF2 OS=Homo sapiens OX=9606 GN=GINS2 PE=1 SV=1	GINS2	1.70961	0.000984278	Up	12.43	2	2	2	16579.8	14738.1	15387.9	28213.3	23967.6	27667.8	0.786055	0.698739	0.729547	1.3376	1.13631	1.31174	cytoplasm	K10733			GO:0000278 mitotic cell cycle; GO:0000724 double-strand break repair via homologous recombination; GO:0000725 recombinational repair; GO:0000727 double-strand break repair via break-induced replication; GO:0006139 nucleobase-containing compound metabolic process; GO:0006259 DNA metabolic process; GO:0006260 DNA replication; GO:0006261 DNA-templated DNA replication; GO:0006270 DNA replication init…	GO:0000228 nuclear chromosome; GO:0000811 GINS complex; GO:0005622 intracellular anatomical structure; GO:0005634 nucleus; GO:0005654 nucleoplasm; GO:0005657 replication fork; GO:0005694 chromosome; GO:0031261 DNA replication preinitiation complex; GO:0031298 replication fork protection complex; GO:0031974 membrane-enclosed lumen; GO:0031981 nuclear lumen; GO:0032991 protein-containing complex; G…				S	KOG4071	Uncharacterized conserved protein				R-HSA-1640170 Cell Cycle;R-HSA-176974 Unwinding of DNA;R-HSA-69190 DNA strand elongation;R-HSA-69239 Synthesis of DNA;R-HSA-69242 S Phase;R-HSA-69278 Cell Cycle, Mitotic;R-HSA-69306 DNA Replication	https://reactome.org/PathwayBrowser/#/R-HSA-1640170;https://reactome.org/PathwayBrowser/#/R-HSA-176974;https://reactome.org/PathwayBrowser/#/R-HSA-69190;https://reactome.org/PathwayBrowser/#/R-HSA-69239;https://reactome.org/PathwayBrowser/#/R-HSA-69242;https://reactome.org/PathwayBrowser/#/R-HSA-69278;https://reactome.org/PathwayBrowser/#/R-HSA-69306	G2M CHECKPOINT;ESTROGEN RESPONSE LATE	https://www.gsea-msigdb.org/gsea/msigdb/human/geneset/HALLMARK_G2M_CHECKPOINT;https://www.gsea-msigdb.org/gsea/msigdb/human/geneset/HALLMARK_ESTROGEN_RESPONSE_LATE
Q9Y4D8	Probable E3 ubiquitin-protein ligase HECTD4 OS=Homo sapiens OX=9606 GN=HECTD4 PE=1 SV=5	HECTD4	1.65478	0.0258697	Up	0.65	2	2	2	2311.72	2641.83	2866.03	3306.76	4598.95	5034.01	0.66815	0.76356	0.82836	0.955743	1.32922	1.45497	plasma membrane	K17849			GO:0005975 carbohydrate metabolic process; GO:0005996 monosaccharide metabolic process; GO:0006006 glucose metabolic process; GO:0006807 nitrogen compound metabolic process; GO:0008152 metabolic process; GO:0009987 cellular process; GO:0016567 protein ubiquitination; GO:0019318 hexose metabolic process; GO:0019538 protein metabolic process; GO:0032446 protein modification by small protein conjuga…	GO:0005622 intracellular anatomical structure; GO:0005737 cytoplasm;	GO:0003824 catalytic activity; GO:0004842 ubiquitin-protein transferase activity; GO:0016740 transferase activity; GO:0019787 ubiquitin-like protein transferase activity; GO:0061630 ubiquitin protein ligase activity; GO:0061659 ubiquitin-like protein ligase activity; GO:0140096 catalytic activity, acting on a protein;	PF00632	PF00632 HECT-domain (ubiquitin-transferase)	S	KOG1426	FOG: RCC1 domain
P62875	DNA-directed RNA polymerases I, II, and III subunit RPABC5 OS=Homo sapiens OX=9606 GN=POLR2L PE=1 SV=1	POLR2L	1.59105	0.00527043	Up	13.43	1	1	1	5536.2	4357.52	4721.36	8342.48	7093.11	7817.77	0.877174	0.69042	0.748068	1.32181	1.12386	1.23867	cytoplasm	K03007	RPABC5; DNA-directed RNA polymerases I, II, and III subunit RPABC5	hsa05016 Huntington disease; hsa03420 Nucleotide excision repair; hsa04623 Cytosolic DNA-sensing pathway; hsa03020 RNA polymerase	GO:0000375 RNA splicing, via transesterification reactions; GO:0000377 RNA splicing, via transesterification reactions with bulged adenosine as nucleophile; GO:0000398 mRNA splicing, via spliceosome; GO:0006139 nucleobase-containing compound metabolic process; GO:0006259 DNA metabolic process; GO:0006281 DNA repair; GO:0006283 transcription-coupled nucleotide-excision repair; GO:0006289 nucleotid…	GO:0000428 DNA-directed RNA polymerase complex; GO:0005622 intracellular anatomical structure; GO:0005634 nucleus; GO:0005654 nucleoplasm; GO:0005665 RNA polymerase II, core complex; GO:0005666 RNA polymerase III complex; GO:0005730 nucleolus; GO:0005736 RNA polymerase I complex; GO:0005737 cytoplasm; GO:0005829 cytosol; GO:0016591 RNA polymerase II, holoenzyme; GO:0030880 RNA polymerase complex;…	GO:0003824 catalytic activity; GO:0003899 DNA-directed 5'-3' RNA polymerase activity; GO:0005488 binding; GO:0008270 zinc ion binding; GO:0016740 transferase activity; GO:0016772 transferase activity, transferring phosphorus-containing groups; GO:0016779 nucleotidyltransferase activity; GO:0034062 5'-3' RNA polymerase activity; GO:0043167 ion binding; GO:0043169 cation binding; GO:0046872 metal i…	PF01194	PF01194 RNA polymerases N / 8 kDa subunit	K	KOG3497	DNA-directed RNA polymerase, subunit RPB10	WP4655 Cytosolic DNA sensing pathway;WP5222 2q13 copy number variation syndrome	https://www.wikipathways.org/instance/WP4655;https://www.wikipathways.org/instance/WP5222		R-HSA-112382 Formation of RNA Pol II elongation complex ;R-HSA-113418 Formation of the Early Elongation Complex;R-HSA-1226099 Signaling by FGFR in disease;R-HSA-1266738 Developmental Biology;R-HSA-157579 Telomere Maintenance;R-HSA-162582 Signal Transduction;R-HSA-162587 HIV Life Cycle;R-HSA-162599 Late Phase of HIV Life Cycle;R-HSA-162906 HIV Infection;R-HSA-1640170 Cell Cycle;R-HSA-1643685 Disea…
Q6ICB0	Desumoylating isopeptidase 1 OS=Homo sapiens OX=9606 GN=DESI1 PE=1 SV=1	DESI1	1.58417	0.0278859	Up	10.12	3	3	3	4527.11	6345.05	7254.88	9225.51	9592.87	9897.93	0.579862	0.812715	0.929252	1.18166	1.22872	1.26779	cytoplasm	K22762			GO:0003008 system process; GO:0003012 muscle system process; GO:0032501 multicellular organismal process;		GO:0005488 binding; GO:0005515 protein binding; GO:0042802 identical protein binding;	PF05903	PF05903 PPPDE putative peptidase domain	S	KOG0324	Uncharacterized conserved protein
P05161	Ubiquitin-like protein ISG15 OS=Homo sapiens OX=9606 GN=ISG15 PE=1 SV=5	ISG15	1.55991	0.013804	Up	19.39	3	3	3	5496.74	3920.95	4909.73	7720.94	6832.25	7796.35	0.899214	0.64143	0.803185	1.26307	1.11769	1.27541	nucleus	K12159	ISG15; ubiquitin cross-reactive protein	hsa04622 RIG-I-like receptor signaling pathway; hsa05165 Human papillomavirus infection; hsa05169 Epstein-Barr virus infection; hsa05171 Coronavirus disease - COVID-19	GO:0000731 DNA synthesis involved in DNA repair; GO:0001817 regulation of cytokine production; GO:0001818 negative regulation of cytokine production; GO:0002252 immune effector process; GO:0002376 immune system process; GO:0002682 regulation of immune system process; GO:0002684 positive regulation of immune system process; GO:0006139 nucleobase-containing compound metabolic process; GO:0006259 DN…	GO:0005576 extracellular region; GO:0005622 intracellular anatomical structure; GO:0005634 nucleus; GO:0005654 nucleoplasm; GO:0005737 cytoplasm; GO:0005829 cytosol; GO:0031974 membrane-enclosed lumen; GO:0031981 nuclear lumen; GO:0043226 organelle; GO:0043227 membrane-bounded organelle; GO:0043229 intracellular organelle; GO:0043231 intracellular membrane-bounded organelle; GO:0043233 organelle …	GO:0031386 protein tag activity;	PF00240	PF00240 Ubiquitin family	OR	KOG0001	Ubiquitin and ubiquitin-like proteins	WP3865 Novel intracellular components of RIG I like receptor pathway;WP4341 Non genomic actions of 1 25 dihydroxyvitamin D3;WP4655 Cytosolic DNA sensing pathway;WP4963 p53 transcriptional gene network;WP5218 Extrafollicular and follicular B cell activation by SARS CoV 2;WP5345 1p36 copy number variation syndrome;WP619 Type II interferon signaling	https://www.wikipathways.org/instance/WP3865;https://www.wikipathways.org/instance/WP4341;https://www.wikipathways.org/instance/WP4655;https://www.wikipathways.org/instance/WP4963;https://www.wikipathways.org/instance/WP5218;https://www.wikipathways.org/instance/WP5345;https://www.wikipathways.org/instance/WP619		R-HSA-110313 Translesion synthesis by Y family DNA polymerases bypasses lesions on DNA template;R-HSA-1169408 ISG15 antiviral mechanism;R-HSA-1169410 Antiviral mechanism by IFN-stimulated genes;R-HSA-1280215 Cytokine Signaling in Immune system;R-HSA-1643685 Disease;R-HSA-168249 Innate Immune System;R-HSA-168255 Influenza Infection;R-HSA-168256 Immune System;R-HSA-168276 NS1 Mediated Effects on Ho…	https://reactome.org/PathwayBrowser/#/R-HSA-110313;https://reactome.org/PathwayBrowser/#/R-HSA-1169408;https://reactome.org/PathwayBrowser/#/R-HSA-1169410;https://reactome.org/PathwayBrowser/#/R-HSA-1280215;https://reactome.org/PathwayBrowser/#/R-HSA-1643685;https://reactome.org/PathwayBrowser/#/R-HSA-168249;https://reactome.org/PathwayBrowser/#/R-HSA-168255;https://reactome.org/PathwayBrowser/#/…	INTERFERON ALPHA RESPONSE;INTERFERON GAMMA RESPONSE	https://www.gsea-msigdb.org/gsea/msigdb/human/geneset/HALLMARK_INTERFERON_ALPHA_RESPONSE;https://www.gsea-msigdb.org/gsea/msigdb/human/geneset/HALLMARK_INTERFERON_GAMMA_RESPONSE
P14174	Macrophage migration inhibitory factor OS=Homo sapiens OX=9606 GN=MIF PE=1 SV=4	MIF	1.52281	0.00140457	Up	18.26	3	3	3	317176	325607	369283	489625	535200	516360	0.745346	0.765159	0.867795	1.15059	1.25769	1.21342	cytoplasm,nucleus	K07253	MIF; phenylpyruvate tautomerase [EC:5.3.2.1]	hsa00350 Tyrosine metabolism; hsa00360 Phenylalanine metabolism; hsa01100 Metabolic pathways	GO:0000003 reproduction; GO:0000302 response to reactive oxygen species; GO:0001516 prostaglandin biosynthetic process; GO:0001666 response to hypoxia; GO:0001775 cell activation; GO:0001817 regulation of cytokine production; GO:0001819 positive regulation of cytokine production; GO:0001932 regulation of protein phosphorylation; GO:0001934 positive regulation of protein phosphorylation; GO:000194…	GO:0005576 extracellular region; GO:0005615 extracellular space; GO:0005622 intracellular anatomical structure; GO:0005634 nucleus; GO:0005654 nucleoplasm; GO:0005737 cytoplasm; GO:0005829 cytosol; GO:0009986 cell surface; GO:0012505 endomembrane system; GO:0030141 secretory granule; GO:0031410 cytoplasmic vesicle; GO:0031974 membrane-enclosed lumen; GO:0031981 nuclear lumen; GO:0031982 vesicle; …	GO:0002020 protease binding; GO:0003824 catalytic activity; GO:0004167 dopachrome isomerase activity; GO:0005102 signaling receptor binding; GO:0005125 cytokine activity; GO:0005126 cytokine receptor binding; GO:0005488 binding; GO:0005515 protein binding; GO:0016853 isomerase activity; GO:0016860 intramolecular oxidoreductase activity; GO:0016862 intramolecular oxidoreductase activity, interconv…	PF01187	PF01187 Macrophage migration inhibitory factor (MIF)	V	KOG1759	Macrophage migration inhibitory factor	WP236 Adipogenesis;WP2431 Spinal cord injury;WP5322 CKAP4 signaling pathway map	https://www.wikipathways.org/instance/WP236;https://www.wikipathways.org/instance/WP2431;https://www.wikipathways.org/instance/WP5322		R-HSA-109582 Hemostasis;R-HSA-1280215 Cytokine Signaling in Immune system;R-HSA-168249 Innate Immune System;R-HSA-168256 Immune System;R-HSA-202733 Cell surface interactions at the vascular wall;R-HSA-447115 Interleukin-12 family signaling;R-HSA-449147 Signaling by Interleukins;R-HSA-6798695 Neutrophil degranulation;R-HSA-8950505 Gene and protein expression by JAK-STAT signaling after Interleukin…	https://reactome.org/PathwayBrowser/#/R-HSA-109582;https://reactome.org/PathwayBrowser/#/R-HSA-1280215;https://reactome.org/PathwayBrowser/#/R-HSA-168249;https://reactome.org/PathwayBrowser/#/R-HSA-168256;https://reactome.org/PathwayBrowser/#/R-HSA-202733;https://reactome.org/PathwayBrowser/#/R-HSA-447115;https://reactome.org/PathwayBrowser/#/R-HSA-449147;https://reactome.org/PathwayBrowser/#/R-H…	HYPOXIA;FATTY ACID METABOLISM;GLYCOLYSIS	https://www.gsea-msigdb.org/gsea/msigdb/human/geneset/HALLMARK_HYPOXIA;https://www.gsea-msigdb.org/gsea/msigdb/human/geneset/HALLMARK_FATTY_ACID_METABOLISM;https://www.gsea-msigdb.org/gsea/msigdb/human/geneset/HALLMARK_GLYCOLYSIS
Q9NX01	Thioredoxin-like protein 4B OS=Homo sapiens OX=9606 GN=TXNL4B PE=1 SV=1	TXNL4B	1.51546	0.0186714	Up	6.71	1	1	1	2216.85	2915.98	3083.47	4452.68	4165.21	3833.58	0.643567	0.84653	0.895153	1.29264	1.20919	1.11292	cytoplasm				GO:0000245 spliceosomal complex assembly; GO:0000375 RNA splicing, via transesterification reactions; GO:0000377 RNA splicing, via transesterification reactions with bulged adenosine as nucleophile; GO:0000398 mRNA splicing, via spliceosome; GO:0006139 nucleobase-containing compound metabolic process; GO:0006396 RNA processing; GO:0006397 mRNA processing; GO:0006725 cellular aromatic compound met…	GO:0005622 intracellular anatomical structure; GO:0005634 nucleus; GO:0005654 nucleoplasm; GO:0005681 spliceosomal complex; GO:0005682 U5 snRNP; GO:0005737 cytoplasm; GO:0005829 cytosol; GO:0030532 small nuclear ribonucleoprotein complex; GO:0031974 membrane-enclosed lumen; GO:0031981 nuclear lumen; GO:0032991 protein-containing complex; GO:0043226 organelle; GO:0043227 membrane-bounded organelle…		PF02966	PF02966 Mitosis protein DIM1	AD	KOG3414	Component of the U4/U6.U5 snRNP/mitosis protein DIM1
P02765	Alpha-2-HS-glycoprotein OS=Homo sapiens OX=9606 GN=AHSG PE=1 SV=2	AHSG	1.506	0.00523949	Up	5.45	3	3	3	4024.62	3389.76	4254.83	5950.04	6103.88	5519.86	0.825761	0.695502	0.872995	1.22081	1.25238	1.13255	extracellular	K23409			GO:0000003 reproduction; GO:0001501 skeletal system development; GO:0001503 ossification; GO:0001558 regulation of cell growth; GO:0001775 cell activation; GO:0001932 regulation of protein phosphorylation; GO:0001933 negative regulation of protein phosphorylation; GO:0002252 immune effector process; GO:0002263 cell activation involved in immune response; GO:0002274 myeloid leukocyte activation; G…	GO:0005576 extracellular region; GO:0005615 extracellular space; GO:0005622 intracellular anatomical structure; GO:0005737 cytoplasm; GO:0005783 endoplasmic reticulum; GO:0005788 endoplasmic reticulum lumen; GO:0005794 Golgi apparatus; GO:0005886 plasma membrane; GO:0012505 endomembrane system; GO:0016020 membrane; GO:0030141 secretory granule; GO:0031012 extracellular matrix; GO:0031091 platelet…	GO:0004857 enzyme inhibitor activity; GO:0004860 protein kinase inhibitor activity; GO:0004866 endopeptidase inhibitor activity; GO:0019207 kinase regulator activity; GO:0019210 kinase inhibitor activity; GO:0019887 protein kinase regulator activity; GO:0030234 enzyme regulator activity; GO:0030292 protein tyrosine kinase inhibitor activity; GO:0030294 receptor signaling protein tyrosine kinase i…	PF00031	PF00031 Cystatin domain							R-HSA-109582 Hemostasis;R-HSA-114608 Platelet degranulation ;R-HSA-168249 Innate Immune System;R-HSA-168256 Immune System;R-HSA-381426 Regulation of Insulin-like Growth Factor (IGF) transport and uptake by Insulin-like Growth Factor Binding Proteins (IGFBPs);R-HSA-392499 Metabolism of proteins;R-HSA-597592 Post-translational protein modification;R-HSA-6798695 Neutrophil degranulation;R-HSA-76002 …	https://reactome.org/PathwayBrowser/#/R-HSA-109582;https://reactome.org/PathwayBrowser/#/R-HSA-114608;https://reactome.org/PathwayBrowser/#/R-HSA-168249;https://reactome.org/PathwayBrowser/#/R-HSA-168256;https://reactome.org/PathwayBrowser/#/R-HSA-381426;https://reactome.org/PathwayBrowser/#/R-HSA-392499;https://reactome.org/PathwayBrowser/#/R-HSA-597592;https://reactome.org/PathwayBrowser/#/R-HS…
O75113	NEDD4-binding protein 1 OS=Homo sapiens OX=9606 GN=N4BP1 PE=1 SV=4	N4BP1	0.662862	0.0359733	Down	2.68	2	2	2	2945.89	2463.68	2250.09	1484.01	2075.92	1517.37	1.38772	1.16057	1.05995	0.699073	0.977904	0.714788	cytoplasm				GO:0009314 response to radiation; GO:0009411 response to UV; GO:0009416 response to light stimulus; GO:0009628 response to abiotic stimulus; GO:0009892 negative regulation of metabolic process; GO:0009894 regulation of catabolic process; GO:0009895 negative regulation of catabolic process; GO:0009987 cellular process; GO:0010605 negative regulation of macromolecule metabolic process; GO:0019222 r…	GO:0005622 intracellular anatomical structure; GO:0005634 nucleus; GO:0005654 nucleoplasm; GO:0005730 nucleolus; GO:0016604 nuclear body; GO:0016605 PML body; GO:0031974 membrane-enclosed lumen; GO:0031981 nuclear lumen; GO:0043226 organelle; GO:0043227 membrane-bounded organelle; GO:0043228 non-membrane-bounded organelle; GO:0043229 intracellular organelle; GO:0043231 intracellular membrane-boun…		PF11977	PF11977 Zc3h12a-like Ribonuclease NYN domain	S	KOG3777	Uncharacterized conserved protein				R-HSA-1280215 Cytokine Signaling in Immune system;R-HSA-166016 Toll Like Receptor 4 (TLR4) Cascade;R-HSA-166058 MyD88:MAL(TIRAP) cascade initiated on plasma membrane;R-HSA-166166 MyD88-independent TLR4 cascade ;R-HSA-168138 Toll Like Receptor 9 (TLR9) Cascade;R-HSA-168142 Toll Like Receptor 10 (TLR10) Cascade;R-HSA-168164 Toll Like Receptor 3 (TLR3) Cascade;R-HSA-168176 Toll Like Receptor 5 (TLR5…	https://reactome.org/PathwayBrowser/#/R-HSA-1280215;https://reactome.org/PathwayBrowser/#/R-HSA-166016;https://reactome.org/PathwayBrowser/#/R-HSA-166058;https://reactome.org/PathwayBrowser/#/R-HSA-166166;https://reactome.org/PathwayBrowser/#/R-HSA-168138;https://reactome.org/PathwayBrowser/#/R-HSA-168142;https://reactome.org/PathwayBrowser/#/R-HSA-168164;https://reactome.org/PathwayBrowser/#/R-H…
Q684P5	Rap1 GTPase-activating protein 2 OS=Homo sapiens OX=9606 GN=RAP1GAP2 PE=1 SV=2	RAP1GAP2	0.661925	0.0494528	Down	3.01	2	1	1	1820.8	1793.39	1869.93	1415.7	867.276	1347.1	1.19866	1.18061	1.231	0.931975	0.57094	0.886814	nucleus	K17708			GO:0000902 cell morphogenesis; GO:0006935 chemotaxis; GO:0007154 cell communication; GO:0007165 signal transduction; GO:0007275 multicellular organism development; GO:0007399 nervous system development; GO:0007409 axonogenesis; GO:0007411 axon guidance; GO:0008361 regulation of cell size; GO:0009605 response to external stimulus; GO:0009653 anatomical structure morphogenesis; GO:0009966 regulatio…	GO:0000139 Golgi membrane; GO:0005622 intracellular anatomical structure; GO:0005634 nucleus; GO:0005635 nuclear envelope; GO:0005737 cytoplasm; GO:0005794 Golgi apparatus; GO:0005813 centrosome; GO:0005815 microtubule organizing center; GO:0005829 cytosol; GO:0005856 cytoskeleton; GO:0005886 plasma membrane; GO:0012505 endomembrane system; GO:0015630 microtubule cytoskeleton; GO:0016020 membrane…	GO:0003824 catalytic activity; GO:0003924 GTPase activity; GO:0005096 GTPase activator activity; GO:0005488 binding; GO:0005515 protein binding; GO:0008047 enzyme activator activity; GO:0016462 pyrophosphatase activity; GO:0016787 hydrolase activity; GO:0016817 hydrolase activity, acting on acid anhydrides; GO:0016818 hydrolase activity, acting on acid anhydrides, in phosphorus-containing anhydri…			T	KOG3686	Rap1-GTPase-activating protein (Rap1GAP)				R-HSA-1280218 Adaptive Immune System;R-HSA-168256 Immune System;R-HSA-392517 Rap1 signalling	https://reactome.org/PathwayBrowser/#/R-HSA-1280218;https://reactome.org/PathwayBrowser/#/R-HSA-168256;https://reactome.org/PathwayBrowser/#/R-HSA-392517
Q13261	Interleukin-15 receptor subunit alpha OS=Homo sapiens OX=9606 GN=IL15RA PE=1 SV=1	IL15RA	0.661226	0.0409081	Down	4.12	1	1	1	2565.41	1998.83	2169.92	1447.61	1814.52	1190.67	1.37593	1.07205	1.16381	0.776409	0.973197	0.638602	extracellular	K05074	IL15RA; interleukin 15 receptor alpha	hsa04060 Cytokine-cytokine receptor interaction; hsa04672 Intestinal immune network for IgA production; hsa04630 JAK-STAT signaling pathway; hsa05166 Human T-cell leukemia virus 1 infection; hsa05200 Pathways in cancer	GO:0002682 regulation of immune system process; GO:0002684 positive regulation of immune system process; GO:0002694 regulation of leukocyte activation; GO:0002696 positive regulation of leukocyte activation; GO:0007154 cell communication; GO:0007165 signal transduction; GO:0007166 cell surface receptor signaling pathway; GO:0007259 receptor signaling pathway via JAK-STAT; GO:0007275 multicellular…	GO:0000139 Golgi membrane; GO:0005576 extracellular region; GO:0005615 extracellular space; GO:0005622 intracellular anatomical structure; GO:0005737 cytoplasm; GO:0005768 endosome; GO:0005783 endoplasmic reticulum; GO:0005789 endoplasmic reticulum membrane; GO:0005794 Golgi apparatus; GO:0005886 plasma membrane; GO:0012505 endomembrane system; GO:0012506 vesicle membrane; GO:0016020 membrane; GO…	GO:0004888 transmembrane signaling receptor activity; GO:0004896 cytokine receptor activity; GO:0038023 signaling receptor activity; GO:0060089 molecular transducer activity;						WP4538 Regulatory circuits of the STAT3 signaling pathway	https://www.wikipathways.org/instance/WP4538		R-HSA-1280215 Cytokine Signaling in Immune system;R-HSA-168256 Immune System;R-HSA-449147 Signaling by Interleukins;R-HSA-451927 Interleukin-2 family signaling;R-HSA-8983432 Interleukin-15 signaling	https://reactome.org/PathwayBrowser/#/R-HSA-1280215;https://reactome.org/PathwayBrowser/#/R-HSA-168256;https://reactome.org/PathwayBrowser/#/R-HSA-449147;https://reactome.org/PathwayBrowser/#/R-HSA-451927;https://reactome.org/PathwayBrowser/#/R-HSA-8983432	TNFA SIGNALING VIA NFKB;IL6 JAK STAT3 SIGNALING;INTERFERON GAMMA RESPONSE;INFLAMMATORY RESPONSE	https://www.gsea-msigdb.org/gsea/msigdb/human/geneset/HALLMARK_TNFA_SIGNALING_VIA_NFKB;https://www.gsea-msigdb.org/gsea/msigdb/human/geneset/HALLMARK_IL6_JAK_STAT3_SIGNALING;https://www.gsea-msigdb.org/gsea/msigdb/human/geneset/HALLMARK_INTERFERON_GAMMA_RESPONSE;https://www.gsea-msigdb.org/gsea/msigdb/human/geneset/HALLMARK_INFLAMMATORY_RESPONSE
Q96NL8	Cilia- and flagella-associated protein 418 OS=Homo sapiens OX=9606 GN=CFAP418 PE=1 SV=1	CFAP418	0.641032	0.0314222	Down	3.86	1	1	1	2169.43	3045.88	3118.86	1839.75	1940.09	1562.63	0.951738	1.33624	1.36826	0.807106	0.851126	0.685532	extracellular	K25226			GO:0000902 cell morphogenesis; GO:0007275 multicellular organism development; GO:0007399 nervous system development; GO:0008594 photoreceptor cell morphogenesis; GO:0009653 anatomical structure morphogenesis; GO:0009987 cellular process; GO:0016043 cellular component organization; GO:0022008 neurogenesis; GO:0030154 cell differentiation; GO:0030182 neuron differentiation; GO:0032501 multicellular…	GO:0001917 photoreceptor inner segment; GO:0005622 intracellular anatomical structure; GO:0005737 cytoplasm; GO:0005829 cytosol; GO:0005886 plasma membrane; GO:0005929 cilium; GO:0016020 membrane; GO:0030054 cell junction; GO:0042995 cell projection; GO:0043226 organelle; GO:0071944 cell periphery; GO:0097546 ciliary base; GO:0120025 plasma membrane bounded cell projection;							WP4803 Ciliopathies;WP5234 Bardet Biedl syndrome	https://www.wikipathways.org/instance/WP4803;https://www.wikipathways.org/instance/WP5234
Q9P2J9	[Pyruvate dehydrogenase [acetyl-transferring]]-phosphatase 2, mitochondrial OS=Homo sapiens OX=9606 GN=PDP2 PE=2 SV=2	PDP2	0.63387	0.00225243	Down	4.54	2	2	2	3443.01	3661.44	3716.73	2542.18	2264.22	2052.82	1.16842	1.24254	1.26131	0.862711	0.768383	0.696643	mitochondria	K01102			GO:0006082 organic acid metabolic process; GO:0006090 pyruvate metabolic process; GO:0006140 regulation of nucleotide metabolic process; GO:0006470 protein dephosphorylation; GO:0006793 phosphorus metabolic process; GO:0006796 phosphate-containing compound metabolic process; GO:0006807 nitrogen compound metabolic process; GO:0008152 metabolic process; GO:0009758 carbohydrate utilization; GO:00098…	GO:0005622 intracellular anatomical structure; GO:0005634 nucleus; GO:0005737 cytoplasm; GO:0005739 mitochondrion; GO:0005759 mitochondrial matrix; GO:0019910 mitochondrial pyruvate dehydrogenase (lipoamide) phosphatase complex; GO:0031974 membrane-enclosed lumen; GO:0032991 protein-containing complex; GO:0043226 organelle; GO:0043227 membrane-bounded organelle; GO:0043229 intracellular organelle…	GO:0000287 magnesium ion binding; GO:0003824 catalytic activity; GO:0004721 phosphoprotein phosphatase activity; GO:0004722 protein serine/threonine phosphatase activity; GO:0004741 [pyruvate dehydrogenase (acetyl-transferring)]-phosphatase activity; GO:0005488 binding; GO:0016787 hydrolase activity; GO:0016788 hydrolase activity, acting on ester bonds; GO:0016791 phosphatase activity; GO:0042578…			T	KOG0700	Protein phosphatase 2C/pyruvate dehydrogenase (lipoamide) phosphatase	WP5050 TCA cycle in senescence	https://www.wikipathways.org/instance/WP5050		R-HSA-1428517 The citric acid (TCA) cycle and respiratory electron transport;R-HSA-1430728 Metabolism;R-HSA-204174 Regulation of pyruvate dehydrogenase (PDH) complex;R-HSA-70268 Pyruvate metabolism;R-HSA-71406 Pyruvate metabolism and Citric Acid (TCA) cycle	https://reactome.org/PathwayBrowser/#/R-HSA-1428517;https://reactome.org/PathwayBrowser/#/R-HSA-1430728;https://reactome.org/PathwayBrowser/#/R-HSA-204174;https://reactome.org/PathwayBrowser/#/R-HSA-70268;https://reactome.org/PathwayBrowser/#/R-HSA-71406
P02533	Keratin, type I cytoskeletal 14 OS=Homo sapiens OX=9606 GN=KRT14 PE=1 SV=4	KRT14	0.614205	0.00330512	Down	34.75	18	3	3	6902.9	5712.65	6614.8	3579.46	4291.92	3939.99	1.33425	1.10419	1.27856	0.691868	0.829578	0.761554	nucleus	K07604	KRT1; type I keratin, acidic	hsa05150 Staphylococcus aureus infection; hsa04915 Estrogen signaling pathway	GO:0006996 organelle organization; GO:0007010 cytoskeleton organization; GO:0007044 cell-substrate junction assembly; GO:0007275 multicellular organism development; GO:0008219 cell death; GO:0008544 epidermis development; GO:0009314 response to radiation; GO:0009628 response to abiotic stimulus; GO:0009888 tissue development; GO:0009913 epidermal cell differentiation; GO:0009987 cellular process;…	GO:0005622 intracellular anatomical structure; GO:0005634 nucleus; GO:0005737 cytoplasm; GO:0005829 cytosol; GO:0005856 cytoskeleton; GO:0005882 intermediate filament; GO:0043226 organelle; GO:0043227 membrane-bounded organelle; GO:0043228 non-membrane-bounded organelle; GO:0043229 intracellular organelle; GO:0043231 intracellular membrane-bounded organelle; GO:0043232 intracellular non-membrane-…	GO:0005198 structural molecule activity; GO:0005200 structural constituent of cytoskeleton; GO:0005488 binding; GO:0019215 intermediate filament binding; GO:0044877 protein-containing complex binding; GO:1990254 keratin filament binding;						WP2355 Corticotropin releasing hormone signaling pathway	https://www.wikipathways.org/instance/WP2355		R-HSA-1266738 Developmental Biology;R-HSA-1500931 Cell-Cell communication;R-HSA-446107 Type I hemidesmosome assembly;R-HSA-446728 Cell junction organization;R-HSA-6805567 Keratinization;R-HSA-6809371 Formation of the cornified envelope	https://reactome.org/PathwayBrowser/#/R-HSA-1266738;https://reactome.org/PathwayBrowser/#/R-HSA-1500931;https://reactome.org/PathwayBrowser/#/R-HSA-446107;https://reactome.org/PathwayBrowser/#/R-HSA-446728;https://reactome.org/PathwayBrowser/#/R-HSA-6805567;https://reactome.org/PathwayBrowser/#/R-HSA-6809371
P02675	Fibrinogen beta chain OS=Homo sapiens OX=9606 GN=FGB PE=1 SV=2	FGB	0.602655	0.0160708	Down	10.39	4	4	4	5072.56	6917.08	4830.45	3051.31	3637.88	3447.52	1.12904	1.53959	1.07515	0.679156	0.809713	0.767343	extracellular	K03904	FGB; fibrinogen beta chain	hsa04610 Complement and coagulation cascades; hsa04613 Neutrophil extracellular trap formation; hsa04611 Platelet activation; hsa05171 Coronavirus disease - COVID-19	GO:0001775 cell activation; GO:0001932 regulation of protein phosphorylation; GO:0001934 positive regulation of protein phosphorylation; GO:0002218 activation of innate immune response; GO:0002221 pattern recognition receptor signaling pathway; GO:0002224 toll-like receptor signaling pathway; GO:0002253 activation of immune response; GO:0002376 immune system process; GO:0002576 platelet degranula…	GO:0005576 extracellular region; GO:0005577 fibrinogen complex; GO:0005615 extracellular space; GO:0005622 intracellular anatomical structure; GO:0005737 cytoplasm; GO:0005783 endoplasmic reticulum; GO:0005886 plasma membrane; GO:0005938 cell cortex; GO:0009897 external side of plasma membrane; GO:0009986 cell surface; GO:0012505 endomembrane system; GO:0016020 membrane; GO:0030141 secretory gran…	GO:0005198 structural molecule activity; GO:0005488 binding; GO:0005515 protein binding; GO:0030674 protein-macromolecule adaptor activity; GO:0051087 protein-folding chaperone binding; GO:0060090 molecular adaptor activity;	PF00147	PF00147 Fibrinogen beta and gamma chains, C-terminal globular domain	R	KOG2579	Ficolin and related extracellular proteins	WP15 Selenium micronutrient network;WP176 Folate metabolism;WP272 Blood clotting cascade;WP2806 Complement system;WP3888 VEGFA VEGFR2 signaling;WP4136 Fibrin complement receptor 3 signaling pathway;WP4927 COVID 19 thrombosis and anticoagulation;WP5115 Network map of SARS CoV 2 signaling pathway;WP5356 Affected pathways in Duchenne muscular dystrophy;WP558 Complement and coagulation cascades	https://www.wikipathways.org/instance/WP15;https://www.wikipathways.org/instance/WP176;https://www.wikipathways.org/instance/WP272;https://www.wikipathways.org/instance/WP2806;https://www.wikipathways.org/instance/WP3888;https://www.wikipathways.org/instance/WP4136;https://www.wikipathways.org/instance/WP4927;https://www.wikipathways.org/instance/WP5115;https://www.wikipathways.org/instance/WP535…		R-HSA-109582 Hemostasis;R-HSA-114608 Platelet degranulation ;R-HSA-1236974 ER-Phagosome pathway;R-HSA-1236975 Antigen processing-Cross presentation;R-HSA-1280218 Adaptive Immune System;R-HSA-140875 Common Pathway of Fibrin Clot Formation;R-HSA-140877 Formation of Fibrin Clot (Clotting Cascade);R-HSA-1474244 Extracellular matrix organization;R-HSA-162582 Signal Transduction;R-HSA-1643685 Disease;R…
P04264	Keratin, type II cytoskeletal 1 OS=Homo sapiens OX=9606 GN=KRT1 PE=1 SV=6	KRT1	0.588774	1.23726e-05	Down	32.76	24	21	21	209174	196017	204118	119809	118086	120850	1.29646	1.21491	1.26512	0.742576	0.731897	0.749028	nucleus	K07605			GO:0001775 cell activation; GO:0001867 complement activation, lectin pathway; GO:0002252 immune effector process; GO:0002253 activation of immune response; GO:0002263 cell activation involved in immune response; GO:0002274 myeloid leukocyte activation; GO:0002275 myeloid cell activation involved in immune response; GO:0002283 neutrophil activation involved in immune response; GO:0002366 leukocyte…	GO:0001533 cornified envelope; GO:0005576 extracellular region; GO:0005622 intracellular anatomical structure; GO:0005737 cytoplasm; GO:0005829 cytosol; GO:0005856 cytoskeleton; GO:0005882 intermediate filament; GO:0005886 plasma membrane; GO:0012505 endomembrane system; GO:0016020 membrane; GO:0030141 secretory granule; GO:0031410 cytoplasmic vesicle; GO:0031974 membrane-enclosed lumen; GO:00319…	GO:0005198 structural molecule activity; GO:0005488 binding; GO:0005515 protein binding; GO:0030246 carbohydrate binding; GO:0030280 structural constituent of skin epidermis; GO:0038023 signaling receptor activity; GO:0046982 protein heterodimerization activity; GO:0046983 protein dimerization activity; GO:0060089 molecular transducer activity;						WP2355 Corticotropin releasing hormone signaling pathway	https://www.wikipathways.org/instance/WP2355		R-HSA-1266738 Developmental Biology;R-HSA-168249 Innate Immune System;R-HSA-168256 Immune System;R-HSA-6798695 Neutrophil degranulation;R-HSA-6805567 Keratinization;R-HSA-6809371 Formation of the cornified envelope	https://reactome.org/PathwayBrowser/#/R-HSA-1266738;https://reactome.org/PathwayBrowser/#/R-HSA-168249;https://reactome.org/PathwayBrowser/#/R-HSA-168256;https://reactome.org/PathwayBrowser/#/R-HSA-6798695;https://reactome.org/PathwayBrowser/#/R-HSA-6805567;https://reactome.org/PathwayBrowser/#/R-HSA-6809371	ALLOGRAFT REJECTION;KRAS SIGNALING DN	https://www.gsea-msigdb.org/gsea/msigdb/human/geneset/HALLMARK_ALLOGRAFT_REJECTION;https://www.gsea-msigdb.org/gsea/msigdb/human/geneset/HALLMARK_KRAS_SIGNALING_DN
P04259	Keratin, type II cytoskeletal 6B OS=Homo sapiens OX=9606 GN=KRT6B PE=1 SV=5	KRT6B	0.580889	0.00237553	Down	33.69	20	2	2	6343.11	4994.82	6162.28	3390.85	3256.34	3518.49	1.37565	1.08324	1.33644	0.735386	0.706214	0.763067	nucleus	K07605			GO:0001906 cell killing; GO:0002009 morphogenesis of an epithelium; GO:0002376 immune system process; GO:0006950 response to stress; GO:0006952 defense response; GO:0006955 immune response; GO:0006959 humoral immune response; GO:0006996 organelle organization; GO:0007010 cytoskeleton organization; GO:0007044 cell-substrate junction assembly; GO:0007154 cell communication; GO:0007165 signal transd…	GO:0005622 intracellular anatomical structure; GO:0005737 cytoplasm; GO:0005829 cytosol; GO:0005856 cytoskeleton; GO:0005882 intermediate filament; GO:0043226 organelle; GO:0043228 non-membrane-bounded organelle; GO:0043229 intracellular organelle; GO:0043232 intracellular non-membrane-bounded organelle; GO:0045095 keratin filament; GO:0045111 intermediate filament cytoskeleton; GO:0099080 supram…	GO:0005198 structural molecule activity; GO:0005200 structural constituent of cytoskeleton; GO:0005488 binding; GO:0005515 protein binding; GO:0097110 scaffold protein binding;									R-HSA-1266738 Developmental Biology;R-HSA-6805567 Keratinization;R-HSA-6809371 Formation of the cornified envelope	https://reactome.org/PathwayBrowser/#/R-HSA-1266738;https://reactome.org/PathwayBrowser/#/R-HSA-6805567;https://reactome.org/PathwayBrowser/#/R-HSA-6809371
Q68D91	Acyl-coenzyme A thioesterase MBLAC2 OS=Homo sapiens OX=9606 GN=MBLAC2 PE=1 SV=3	MBLAC2	0.568008	0.0250717	Down	3.58	1	1	1	1688.13	1376.91	1903.79	1010.78	870.776		1.23214	1.00499	1.38955	0.737754	0.635567		cytoplasm,nucleus							PF00753	PF00753 Metallo-beta-lactamase superfamily	R	KOG0813	Glyoxylase
O43505	Beta-1,4-glucuronyltransferase 1 OS=Homo sapiens OX=9606 GN=B4GAT1 PE=1 SV=1	B4GAT1	0.559858	0.0101648	Down	6.27	2	2	2	3600.25	2680.82	2542.08	1583.15	1505.74	1850.82	1.56955	1.16872	1.10823	0.690184	0.656436	0.806876	extracellular	K21032	B4GAT1; beta-1,4-glucuronyltransferase 1 [EC:2.4.1.-]	hsa00515 Mannose type O-glycan biosynthesis; hsa01100 Metabolic pathways	GO:0000902 cell morphogenesis; GO:0006022 aminoglycan metabolic process; GO:0006023 aminoglycan biosynthetic process; GO:0006024 glycosaminoglycan biosynthetic process; GO:0006082 organic acid metabolic process; GO:0006486 protein glycosylation; GO:0006493 protein O-linked glycosylation; GO:0006790 sulfur compound metabolic process; GO:0006807 nitrogen compound metabolic process; GO:0006935 chemo…	GO:0000139 Golgi membrane; GO:0005622 intracellular anatomical structure; GO:0005737 cytoplasm; GO:0005794 Golgi apparatus; GO:0012505 endomembrane system; GO:0016020 membrane; GO:0031090 organelle membrane; GO:0031984 organelle subcompartment; GO:0043226 organelle; GO:0043227 membrane-bounded organelle; GO:0043229 intracellular organelle; GO:0043231 intracellular membrane-bounded organelle; GO:0…	GO:0003824 catalytic activity; GO:0008194 UDP-glycosyltransferase activity; GO:0008375 acetylglucosaminyltransferase activity; GO:0008532 N-acetyllactosaminide beta-1,3-N-acetylglucosaminyltransferase activity; GO:0015020 glucuronosyltransferase activity; GO:0016740 transferase activity; GO:0016757 glycosyltransferase activity; GO:0016758 hexosyltransferase activity;	PF13896	PF13896 Glycosyl-transferase for dystroglycan	G	KOG3765	Predicted glycosyltransferase	WP5348 11p11 2 copy number variation syndrome	https://www.wikipathways.org/instance/WP5348		R-HSA-1430728 Metabolism;R-HSA-1630316 Glycosaminoglycan metabolism;R-HSA-1638074 Keratan sulfate/keratin metabolism;R-HSA-1643685 Disease;R-HSA-2022854 Keratan sulfate biosynthesis;R-HSA-3781865 Diseases of glycosylation;R-HSA-3906995 Diseases associated with O-glycosylation of proteins;R-HSA-392499 Metabolism of proteins;R-HSA-5083627 Defective LARGE causes MDDGA6 and MDDGB6;R-HSA-5173105 O-lin…	https://reactome.org/PathwayBrowser/#/R-HSA-1430728;https://reactome.org/PathwayBrowser/#/R-HSA-1630316;https://reactome.org/PathwayBrowser/#/R-HSA-1638074;https://reactome.org/PathwayBrowser/#/R-HSA-1643685;https://reactome.org/PathwayBrowser/#/R-HSA-2022854;https://reactome.org/PathwayBrowser/#/R-HSA-3781865;https://reactome.org/PathwayBrowser/#/R-HSA-3906995;https://reactome.org/PathwayBrowser…
Q53TQ3	INO80 complex subunit D OS=Homo sapiens OX=9606 GN=INO80D PE=1 SV=3	INO80D	0.556985	0.0447566	Down	2.14	2	2	2	3567.17	2740.49	2482.39		1862.05	1401.9	1.47966	1.13676	1.0297		0.772378	0.581508	nucleus	K11668	INO80D; INO80 complex subunit D	hsa03082 ATP-dependent chromatin remodeling	GO:0006508 proteolysis; GO:0006807 nitrogen compound metabolic process; GO:0008152 metabolic process; GO:0009605 response to external stimulus; GO:0009628 response to abiotic stimulus; GO:0009629 response to gravity; GO:0009987 cellular process; GO:0016579 protein deubiquitination; GO:0019538 protein metabolic process; GO:0036211 protein modification process; GO:0040011 locomotion; GO:0042330 tax…	GO:0005622 intracellular anatomical structure; GO:0005634 nucleus; GO:0005654 nucleoplasm; GO:0031974 membrane-enclosed lumen; GO:0031981 nuclear lumen; GO:0043226 organelle; GO:0043227 membrane-bounded organelle; GO:0043229 intracellular organelle; GO:0043231 intracellular membrane-bounded organelle; GO:0043233 organelle lumen; GO:0070013 intracellular organelle lumen;		PF13891	PF13891 Potential DNA-binding domain				WP2361 Gastric cancer network 1	https://www.wikipathways.org/instance/WP2361		R-HSA-392499 Metabolism of proteins;R-HSA-5688426 Deubiquitination;R-HSA-5689603 UCH proteinases;R-HSA-5696394 DNA Damage Recognition in GG-NER;R-HSA-5696398 Nucleotide Excision Repair;R-HSA-5696399 Global Genome Nucleotide Excision Repair (GG-NER);R-HSA-597592 Post-translational protein modification;R-HSA-73894 DNA Repair	https://reactome.org/PathwayBrowser/#/R-HSA-392499;https://reactome.org/PathwayBrowser/#/R-HSA-5688426;https://reactome.org/PathwayBrowser/#/R-HSA-5689603;https://reactome.org/PathwayBrowser/#/R-HSA-5696394;https://reactome.org/PathwayBrowser/#/R-HSA-5696398;https://reactome.org/PathwayBrowser/#/R-HSA-5696399;https://reactome.org/PathwayBrowser/#/R-HSA-597592;https://reactome.org/PathwayBrowser/#…
Q562R1	Beta-actin-like protein 2 OS=Homo sapiens OX=9606 GN=ACTBL2 PE=1 SV=2	ACTBL2	0.551381	0.0120385	Down	26.33	9	2	2	14736	14404.8	13708	6461.52	7005.19	10159.3	1.33007	1.30017	1.23728	0.583215	0.632287	0.916976	cytoskeleton									Z	KOG0676	Actin and related proteins
Q5T749	Keratinocyte proline-rich protein OS=Homo sapiens OX=9606 GN=KPRP PE=1 SV=1	KPRP	0.52085	0.00545843	Down	3.45	2	2	2	9507.66	9127.65	8796.86	5879.81	4502.31	3905.93	1.36735	1.31269	1.26512	0.845606	0.6475	0.561732	nucleus
P35527	Keratin, type I cytoskeletal 9 OS=Homo sapiens OX=9606 GN=KRT9 PE=1 SV=3	KRT9	0.476754	4.49015e-05	Down	23.43	16	16	16	73136.1	72784.4	71776.7	36660.5	32133.7	34993.8	1.36497	1.3584	1.3396	0.684209	0.599723	0.653103	nucleus	K07604	KRT1; type I keratin, acidic	hsa05150 Staphylococcus aureus infection; hsa04915 Estrogen signaling pathway	GO:0000003 reproduction; GO:0001667 ameboidal-type cell migration; GO:0001775 cell activation; GO:0001942 hair follicle development; GO:0002009 morphogenesis of an epithelium; GO:0002376 immune system process; GO:0003008 system process; GO:0006807 nitrogen compound metabolic process; GO:0006950 response to stress; GO:0006952 defense response; GO:0006954 inflammatory response; GO:0006955 immune re…	GO:0001533 cornified envelope; GO:0005622 intracellular anatomical structure; GO:0005737 cytoplasm; GO:0005829 cytosol; GO:0005856 cytoskeleton; GO:0005882 intermediate filament; GO:0005886 plasma membrane; GO:0016020 membrane; GO:0043226 organelle; GO:0043228 non-membrane-bounded organelle; GO:0043229 intracellular organelle; GO:0043232 intracellular non-membrane-bounded organelle; GO:0045095 ke…	GO:0004888 transmembrane signaling receptor activity; GO:0005102 signaling receptor binding; GO:0005198 structural molecule activity; GO:0005200 structural constituent of cytoskeleton; GO:0005488 binding; GO:0005515 protein binding; GO:0030280 structural constituent of skin epidermis; GO:0032395 MHC class II receptor activity; GO:0038023 signaling receptor activity; GO:0042287 MHC protein binding…									R-HSA-1266738 Developmental Biology;R-HSA-6805567 Keratinization;R-HSA-6809371 Formation of the cornified envelope	https://reactome.org/PathwayBrowser/#/R-HSA-1266738;https://reactome.org/PathwayBrowser/#/R-HSA-6805567;https://reactome.org/PathwayBrowser/#/R-HSA-6809371
Q96RT7	Gamma-tubulin complex component 6 OS=Homo sapiens OX=9606 GN=TUBGCP6 PE=1 SV=3	TUBGCP6	0.471614	0.040112	Down	0.77	1	1	1	1690.39	1628.57	2736.38	1253	651.165	951.621	1.13817	1.09654	1.84245	0.843664	0.43844	0.640741	nucleus	K16573			GO:0000003 reproduction; GO:0000226 microtubule cytoskeleton organization; GO:0000278 mitotic cell cycle; GO:0000280 nuclear division; GO:0006996 organelle organization; GO:0007010 cytoskeleton organization; GO:0007017 microtubule-based process; GO:0007020 microtubule nucleation; GO:0007049 cell cycle; GO:0007051 spindle organization; GO:0007052 mitotic spindle organization; GO:0007098 centrosome…	GO:0000923 equatorial microtubule organizing center; GO:0000930 gamma-tubulin complex; GO:0000931 gamma-tubulin ring complex; GO:0005622 intracellular anatomical structure; GO:0005737 cytoplasm; GO:0005813 centrosome; GO:0005815 microtubule organizing center; GO:0005829 cytosol; GO:0005856 cytoskeleton; GO:0015630 microtubule cytoskeleton; GO:0032153 cell division site; GO:0032991 protein-contain…	GO:0005198 structural molecule activity; GO:0005200 structural constituent of cytoskeleton; GO:0005488 binding; GO:0005515 protein binding; GO:0008017 microtubule binding; GO:0008092 cytoskeletal protein binding; GO:0015631 tubulin binding; GO:0043015 gamma-tubulin binding;	PF17681; PF04130	PF17681 Gamma tubulin complex component N-terminal; PF04130 Gamma tubulin complex component C-terminal	Z	KOG2000	Gamma-tubulin complex, DGRIP91/SPC98 component	WP3998 Prader Willi and Angelman syndrome;WP4940 15q11 2 copy number variation syndrome	https://www.wikipathways.org/instance/WP3998;https://www.wikipathways.org/instance/WP4940		R-HSA-1640170 Cell Cycle;R-HSA-380270 Recruitment of mitotic centrosome proteins and complexes;R-HSA-380287 Centrosome maturation;R-HSA-380320 Recruitment of NuMA to mitotic centrosomes;R-HSA-453274 Mitotic G2-G2/M phases;R-HSA-68877 Mitotic Prometaphase;R-HSA-68886 M Phase;R-HSA-69275 G2/M Transition;R-HSA-69278 Cell Cycle, Mitotic	https://reactome.org/PathwayBrowser/#/R-HSA-1640170;https://reactome.org/PathwayBrowser/#/R-HSA-380270;https://reactome.org/PathwayBrowser/#/R-HSA-380287;https://reactome.org/PathwayBrowser/#/R-HSA-380320;https://reactome.org/PathwayBrowser/#/R-HSA-453274;https://reactome.org/PathwayBrowser/#/R-HSA-68877;https://reactome.org/PathwayBrowser/#/R-HSA-68886;https://reactome.org/PathwayBrowser/#/R-HSA…	MITOTIC SPINDLE	https://www.gsea-msigdb.org/gsea/msigdb/human/geneset/HALLMARK_MITOTIC_SPINDLE
O75037	Kinesin-like protein KIF21B OS=Homo sapiens OX=9606 GN=KIF21B PE=1 SV=2	KIF21B	0.449966	0.00632632	Down	3.05	5	1	1	7680.65	8555.4	8720.43	3693.43	4732.81	2803.33	1.27353	1.41857	1.44593	0.612407	0.784746	0.464819	nucleus	K24185	KIF21; kinesin family member 21	hsa04814 Motor proteins	GO:0007017 microtubule-based process; GO:0007018 microtubule-based movement; GO:0009987 cellular process;	GO:0005622 intracellular anatomical structure; GO:0005737 cytoplasm; GO:0005829 cytosol; GO:0005856 cytoskeleton; GO:0005871 kinesin complex; GO:0005875 microtubule associated complex; GO:0005886 plasma membrane; GO:0015630 microtubule cytoskeleton; GO:0016020 membrane; GO:0032991 protein-containing complex; GO:0043226 organelle; GO:0043228 non-membrane-bounded organelle; GO:0043229 intracellular…	GO:0003774 cytoskeletal motor activity; GO:0003777 microtubule motor activity; GO:0003824 catalytic activity; GO:0016462 pyrophosphatase activity; GO:0016787 hydrolase activity; GO:0016817 hydrolase activity, acting on acid anhydrides; GO:0016818 hydrolase activity, acting on acid anhydrides, in phosphorus-containing anhydrides; GO:0016887 ATP hydrolysis activity; GO:0017111 ribonucleoside tripho…	PF00225	PF00225 Kinesin motor domain	Z	KOG0244	Kinesin-like protein				R-HSA-109582 Hemostasis;R-HSA-199991 Membrane Trafficking;R-HSA-5653656 Vesicle-mediated transport;R-HSA-6811434 COPI-dependent Golgi-to-ER retrograde traffic;R-HSA-6811442 Intra-Golgi and retrograde Golgi-to-ER traffic;R-HSA-8856688 Golgi-to-ER retrograde transport;R-HSA-983189 Kinesins;R-HSA-983231 Factors involved in megakaryocyte development and platelet production	https://reactome.org/PathwayBrowser/#/R-HSA-109582;https://reactome.org/PathwayBrowser/#/R-HSA-199991;https://reactome.org/PathwayBrowser/#/R-HSA-5653656;https://reactome.org/PathwayBrowser/#/R-HSA-6811434;https://reactome.org/PathwayBrowser/#/R-HSA-6811442;https://reactome.org/PathwayBrowser/#/R-HSA-8856688;https://reactome.org/PathwayBrowser/#/R-HSA-983189;https://reactome.org/PathwayBrowser/#/…
P13647	Keratin, type II cytoskeletal 5 OS=Homo sapiens OX=9606 GN=KRT5 PE=1 SV=3	KRT5	0.429132	0.000400212	Down	24.92	17	8	8	11558.2	11689.3	11152.8	5469.72	5069.17	4223.38	1.41061	1.42661	1.36113	0.667547	0.618662	0.515438	nucleus	K07605			GO:0001906 cell killing; GO:0002009 morphogenesis of an epithelium; GO:0002376 immune system process; GO:0006950 response to stress; GO:0006952 defense response; GO:0006955 immune response; GO:0006959 humoral immune response; GO:0006996 organelle organization; GO:0007010 cytoskeleton organization; GO:0007044 cell-substrate junction assembly; GO:0007275 multicellular organism development; GO:00073…	GO:0005622 intracellular anatomical structure; GO:0005737 cytoplasm; GO:0005829 cytosol; GO:0005856 cytoskeleton; GO:0005882 intermediate filament; GO:0005886 plasma membrane; GO:0016020 membrane; GO:0043226 organelle; GO:0043228 non-membrane-bounded organelle; GO:0043229 intracellular organelle; GO:0043232 intracellular non-membrane-bounded organelle; GO:0045095 keratin filament; GO:0045111 inte…	GO:0005198 structural molecule activity; GO:0005200 structural constituent of cytoskeleton; GO:0005488 binding; GO:0005515 protein binding; GO:0097110 scaffold protein binding;									R-HSA-1266738 Developmental Biology;R-HSA-1500931 Cell-Cell communication;R-HSA-446107 Type I hemidesmosome assembly;R-HSA-446728 Cell junction organization;R-HSA-6805567 Keratinization;R-HSA-6809371 Formation of the cornified envelope	https://reactome.org/PathwayBrowser/#/R-HSA-1266738;https://reactome.org/PathwayBrowser/#/R-HSA-1500931;https://reactome.org/PathwayBrowser/#/R-HSA-446107;https://reactome.org/PathwayBrowser/#/R-HSA-446728;https://reactome.org/PathwayBrowser/#/R-HSA-6805567;https://reactome.org/PathwayBrowser/#/R-HSA-6809371	KRAS SIGNALING DN	https://www.gsea-msigdb.org/gsea/msigdb/human/geneset/HALLMARK_KRAS_SIGNALING_DN
O94967	WD repeat-containing protein 47 OS=Homo sapiens OX=9606 GN=WDR47 PE=1 SV=1	WDR47	0.409536	0.0142109	Down	1.2	1	1	1	1278.86	1715.36	958.785	520.588	428.084	670.227	1.37712	1.84715	1.03245	0.560585	0.460974	0.721721	nucleus	K24746						PF17814	PF17814 LisH-like dimerisation domain	R	KOG0641	WD40 repeat protein
P02538	Keratin, type II cytoskeletal 6A OS=Homo sapiens OX=9606 GN=KRT6A PE=1 SV=3	KRT6A	0.353959	8.96789e-05	Down	35.28	21	12	12	23661.3	24749.5	22999.6	7564.95	9362.87	8348.52	1.46833	1.53586	1.42727	0.469451	0.581023	0.518076	nucleus	K07605			GO:0001906 cell killing; GO:0002009 morphogenesis of an epithelium; GO:0002376 immune system process; GO:0006950 response to stress; GO:0006952 defense response; GO:0006955 immune response; GO:0006959 humoral immune response; GO:0006996 organelle organization; GO:0007010 cytoskeleton organization; GO:0007044 cell-substrate junction assembly; GO:0007154 cell communication; GO:0007165 signal transd…	GO:0005622 intracellular anatomical structure; GO:0005737 cytoplasm; GO:0005829 cytosol; GO:0005856 cytoskeleton; GO:0005882 intermediate filament; GO:0043226 organelle; GO:0043228 non-membrane-bounded organelle; GO:0043229 intracellular organelle; GO:0043232 intracellular non-membrane-bounded organelle; GO:0045095 keratin filament; GO:0045111 intermediate filament cytoskeleton; GO:0099080 supram…	GO:0005198 structural molecule activity; GO:0005200 structural constituent of cytoskeleton; GO:0005488 binding; GO:0005515 protein binding; GO:0097110 scaffold protein binding;						WP2858 Ectoderm differentiation;WP5055 Burn wound healing;WP5390 Pancreatic cancer subtypes	https://www.wikipathways.org/instance/WP2858;https://www.wikipathways.org/instance/WP5055;https://www.wikipathways.org/instance/WP5390		R-HSA-1266738 Developmental Biology;R-HSA-6805567 Keratinization;R-HSA-6809371 Formation of the cornified envelope	https://reactome.org/PathwayBrowser/#/R-HSA-1266738;https://reactome.org/PathwayBrowser/#/R-HSA-6805567;https://reactome.org/PathwayBrowser/#/R-HSA-6809371
